# Supplementary material for: Lysophosphatidic Acid Receptor 3 Activation Is Involved in the Regulation of Ferroptosis
Source: Int J Mol Sci. 2024 Feb 15;25(4):2315. doi: 10.3390/ijms25042315 (PMC10889550; doi:10.3390/ijms25042315)
Supplement: Supplementary file 1 [file ijms-25-02315-s001.zip]

Archive with 1 entries (1 files):
- ijms-2837242-supplementary.pdf
